# Supplementary material for: The change of green space well-being during rapid urbanization: A case study in Jinan, China, 2006–2018
Source: PLoS One. 2023 Sep 8;18(9):e0289480. doi: 10.1371/journal.pone.0289480 (PMC10490893; doi:10.1371/journal.pone.0289480)
Supplement: S1 Table — The data shows the past urbanization trajectory of the whole Jinan metropolitan area from 2006 to 2018, in which significant rises in the urban population, residential spaces, and green spaces can be seen. It also reflects the development of residential spaces and green spaces at different urbanization stages. For instance, development in 2006 represents an early period of urban growth and development in 2018 is based on the accumulation of urban land and population to a certain extent. (XLS) [file pone.0289480.s001.xls]

## Sheet: Sheet1
	Urbanization indicators in central Jinan
		2006	2012	2018
	area of urban residential space (km²)	78.16	92	142
	area of urban green space (km²)	25.26	30.17	49.94
	Per capita urban green space (㎡/person)	9.59	10.31	12
	Per capita urban residential space (㎡/person)	22.63	26.13	25.7
