# Supplementary material for: The change of green space well-being during rapid urbanization: A case study in Jinan, China, 2006–2018
Source: PLoS One. 2023 Sep 8;18(9):e0289480. doi: 10.1371/journal.pone.0289480 (PMC10490893; doi:10.1371/journal.pone.0289480)
Supplement: S2 Table — The data shows the growth rate of residential space and green space in specific eight directions in Jinan in the two periods of 2006–2012 and 2012–2018, which draws a general picture of the spatial pattern evolution of the city. Comparisons can be made for residential spaces and green spaces in each direction and between the two periods. (XLS) [file pone.0289480.s002.xls]

## Sheet: Sheet2
	Evolution of residential spaces and green spaces in central Jinan, 2006–2018
	Direction	R(2006-2012)	G(2006-2012)	R(2012-2018)	G(2012-2018)
	N-NE	0.0950753	0.909807	0.00539635	6.61513
	NE-E	0.134035	0.47189	0.0950612	0.821315
	E-SE	0.330312	13.9909	0.293016	0.389604
	SE-S	0.27423	0.00469756	0.153883	-2.12414e-09
	S-SW	0.350637	0.261426	0.0376821	0.0254474
	SW-W	0.137837	18.5261	-0.0116158	0.229271
	W-NW	0.200986	0.0693062	0.0371713	3.76157
	NW-N	0.210832	0.174519	0.153189	0.244638
